# Supplementary material for: Surfactant Additives Containing Hydrophobic Fluorocarbon Chains and Hydrophilic Sulfonate Anion for Highly Reversible Zn Anode
Source: Molecules. 2023 May 18;28(10):4177. doi: 10.3390/molecules28104177 (PMC10221768; doi:10.3390/molecules28104177)
Supplement: Supplementary file 1 [file molecules-28-04177-s001.zip]

Archive with 1 entries (1 files):
- molecules-2361091-supplementary.pdf
